# Supplementary material for: “I Don’t Trust AI”: A Generic Qualitative Analysis of College-Aged Mental Health Clients’ Perceptions of Artificial Intelligence Used in Mental Health Counseling
Source: Behav Sci (Basel). 2026 May 12;16(5):754. doi: 10.3390/bs16050754 (PMC13203814; doi:10.3390/bs16050754)
Supplement: Supplementary file 1 [file behavsci-16-00754-s001.zip]

Archive with 1 entries (1 files):
- behavsci-4233401-supplementary.pdf
